# Supplementary material for: Eating Dinner Early Improves 24-h Blood Glucose Levels and Boosts Lipid Metabolism after Breakfast the Next Day: A Randomized Cross-Over Trial
Source: Nutrients. 2021 Jul 15;13(7):2424. doi: 10.3390/nu13072424 (PMC8308587; doi:10.3390/nu13072424)
Supplement: Supplementary file 1 [file nutrients-13-02424-s001.zip]

Archive with 1 entries (1 files):
- nutrients-1270582-supplementary.pdf
